# Supplementary material for: Real-time three-dimensional fluoroscopy-navigated percutaneous pelvic screw placement for fragility fractures of the pelvis in the hybrid operating room
Source: BMC Musculoskelet Disord. 2022 Dec 3;23:1057. doi: 10.1186/s12891-022-06026-w (PMC9719204; doi:10.1186/s12891-022-06026-w)
Supplement: Supplementary file 1 — Additional file 1. [file 12891_2022_6026_MOESM1_ESM.xlsx]

## Sheet: FFP
case	age	sex	height	BW	BMI	surgeryDay	operation	time	Mechanism of injury	blood loss	pre-injury ADL	post-ope ADL	VAS	trauma	AO	Rommens	PTH	total	S1	S2	TITS(S1)	TITS（S2）	ante pubic	retro pubic	LC2	iliac	bone union	latest CT	latest Xp	method of assessment of union	observation periodM	backout	backout screw	backout side	radiation time min	mGy	slice.CT	transfer from bed day
1	85	M	160	55	21.4844	2016-08-15	CCS	183	fall from standing position	10	walker	walker	0	L	61B1.1	Ⅱc	×	3	1	0	0	1	1	0	0	0	○	2018-02-07	2017-05-17	CT	20	ー			27.3	665.8	4	3
2	80	F	156	48	19.7239	2016-09-29	CCS	120	fall from standing position	10	full	full	0	L	61B1.1	Ⅱb	×	3	1	1	0	0	0	1	0	0	○	2016-10-17	2017-02-27	Xp	28	1	S2IS	R1	17.7	565.5	8	7
3	88	F	140	38	19.3878	2017-03-02	CCS ExFix	190	fall from standing position	5	full	full	0	L	61B1.1	Ⅱc	×	2	2	0	0	0	0	0	0	0	○	2017-05-26	2019-01-28	Xp	53	ー			21.8	911	12	1
4	79	M	146	45.7	21.4393	2017-06-12	CCS	67	fall from standing position	5	cane	cane	0	L	61C3.3	Ⅳb	×	2	0	0	1	0	0	1	0	0	○	2022-07-05	2020-10-30	CT	52	ー			8.1	249	10	1
5	82	F	156	45.5	18.6966	2017-06-26	CCS	127	fall from standing position	10	full	walker	0	L	61B1.1	Ⅱb	×	3	1	0	0	1	0	1	0	0	○	2021-06-18	2020-10-27	CT	41	ー			18.1	616.4	6	1
6	84	F	149	40.7	18.3325	2017-08-22	CCS	42	fall from standing position	5	walker	walker	0	L	61B1.1	Ⅱc	○	1	0	0	1	0	0	0	0	0	○	2022-11-10	2021-06-08	CT	48	ー			5.3	265.4	7	1
7	56	M	155	54.7	22.768	2017-09-25	CCS	86	fall from standing position	10	full	full	0	L	61B1.1	Ⅱc	×	3	0	0	0	0	0	0	0	3	○	2018-02-22	2018-01-25	CT	30	ー			14.3	230.7	7	1
8	80	F	148	43	19.6311	2017-11-27	CCS	210	fall from standing position	10	cane	cane	0	L	61B1.1	Ⅱc	○	6	2	0	0	1	0	1	0	2	○	2017-12-04	2018-11-28	XP	12	1	S1:2.4mm	R1	30.7	683.6	10	3
9	78	F	143	52.3	25.5758	2018-01-09	CCS	77	fall from standing position	10	full	full	34	L	61B1.1	Ⅱc	○	3	1	0	0	1	0	1	0	0	○	2021-09-01	2021-07-05	CT	47	1	retropubic:3mm	Lretoropubic1	16.6	656	7	1
10	91	F	153	60	25.6312	2018-01-22	CCS	99	fall from standing position	5	walker	walker	0	L	61B1.1	Ⅱc	○	3	1	0	0	1	0	1	0	0	○	2018-01-29	2018-04-18	XP	47	ー			9.8	723.2	8CT4	5
11	79	F	160.9	63	24.3348	2018-02-09	CCS	67	fall from standing position	3	cane	cane	18	L	61C3.3	Ⅳb	○	2	0	1	1	0	0	0	0	0	○	2018-05-23	2019-02-27	CT	12	ー			7.9	548.2	10CT3	3
12	94	F	147	50	23.1385	2018-02-19	CCS	64	fall from standing position	5	cane	cane	0	L	61B1.1	Ⅱc	○	3	1	1	0	0	0	1	0	0	○	2022-04-03	2022-10-03	CT	46	1	S2IS,2mm	L1	9.2	384.4	6CT3	2
13	87	F	141	40.1	20.17	2018-02-19	CCS	45	fall from standing position	5	cane	cane	20	L	61B1.1	Ⅱc	×	2	0	0	0	1	0	1	0	0	○	2022-06-28	2018-07-23	CT	21	ー			7.3	286.9	9CT4	2
14	85	F	156	43.5	17.8748	2018-02-20	CCS	75	fall from standing position	10	full	walker	0	L	61B1.1	Ⅱc	○	3	0	1	1	0	0	1	0	0	○	2018-06-12	2018-06-12	CT	46	ー			8.3	389	6CT3	2
15	80	F	135.5	38	20.6969	2018-02-20	CCS	80	fall from standing position	5	cane	cane	1	L	61B1.1	Ⅱc	○	3	1	0	0	1	0	1	0	0	○	2019-02-19	2020-06-22	CT	29	1	S1IS.	L1	11.8	496	6CT3	3
16	70	F	150	60	26.6667	2018-03-30	CCS	84	no trigger	10	cane	full	10	L	61C3.1	Ⅳa	○	3	0	0	1	1	0	1	0	0	○	2018-07-04	2019-02-27	CT	45	1	S1TITS4mm	L1	13.5	669	8	4
17	87	F	147	54.7	25.3135	2018-04-16	CCS	92	fall from standing position	10	walker	walker	16	L	61B1.1	Ⅱc	○	3	0	1	1	0	0	1	0	0	○	2019-09-29	2018-12-19	CT	41	3	S1TITS:1cm,S2IS,retropubic	R2,Rretropubic1	12	668.6	8	2
18	91	F	152	47.5	20.5592	2018-05-22	CCS	76	no trigger	10	full	walker	0	L	61C3.1	Ⅳa	○	2	0	1	1	0	0	0	0	0	○	2018-07-31	2018-08-08	Xp	43	1	S1TITS:2mm	L1	15	409.3	3CT3	3
19	67	F	158	52	21.2	2019-01-07	CCS	95	no trigger	15	full	full	0	L	61C3.3	Ⅳb	○	3	0	0	2	0	0	1	0	0	○	2020-04-17	2019-02-18	CT	15	ー			15.4	625.5	15CT3	2
20	83	F	143.2	43.9	21.4	2019-01-21	CCS	82	fall from standing position	10	full	full	40	L	61B1.1	Ⅱb	○	3	1	0	0	1	0	1	0	0	○	2022-07-28	2019-03-13	CT	20	ー			12.2	545	6CT3	1
21	79	F	144	40.7	19.6	2019-01-21	CCS	57	fall from standing position	10	full	full	5	L	61B1.1	Ⅱa	○	2	1	0	0	1	0	0	0	0	○	2021-05-03	2020-11-04	CT	34	1	S2TITS	R1	6.1	312.2	8CT3	2
22	79	F	148	58.1	26.5	2019-02-26	CCS	86	fall from standing position	20	cane	walker	0	L	61B1.1	Ⅱb	○	4	0	1	1	0	0	2	0	0	○	2019-09-29	2019-07-10	CT	22	ー			15.1	594.9	7CT3	3
23	91	F	135.3	47	25.7	2019-04-18	CCS	63	fall from standing position	5	cane	cane	0	L	61B1.1	Ⅱb	○	3	1	0	0	1	0	1	0	0	○	2022-04-16	2019-08-26	CT	32	ー			7.5	439.6	8	1
24	60	F	148	45	20.5	2019-05-31	CCS	108	fall from standing position	5	cane	cruising	0	L	61B1.1	Ⅱb	○	3	1	0	0	1	1	0	0	0	○	2022-11-01	2022-10-05	CT	31	ー			19.6	507.5	11	2
25	83	F	149.5	56.2	25.1	2019-06-17	CCS	74	fall from standing position	10	cane	walker	20	L	61B1.1	Ⅱc	○	3	0	0	1	1	1	0	0	0	○	2022-02-09	2022-02-11	CT	12	1	S2TITS	L1	10.1	469.9	9	2
26	47	M	165	48.1	17.7	2019-09-02	CCS	64	carry heavy object	3	full	full	0	L	61C3.3	Ⅳb	×	3	0	0	1	1	0	1	0	0	○	2019-12-02	2020-08-25	CT	15	ー			12.5			1
27	88	F	156	576	23.7	2019-11-19	CCS	48	fall from standing position	10	cane	cane	0	L	61B1.1	Ⅱb	×	3	0	0	1	1	0	1	0	0	○	2022-10-12	2022-11-04	CT	12	ー			6	406.3	10CT3	7
28	88	F	135	45.1	24.7	2019-11-19	CCS	48	fall from standing position	5	cruising	wheelchair	0	L	61B1.1	Ⅱb	×	3	1	0	0	1	0	1	0	0	○	2021-11-24	2020-07-20	CT	24	1	retropubic	Lretoropubic1	5	355.6	9CT3	2
29	72	F	152	44.5	19.3	2019-11-25	CCS	73	fall from standing position	5	cane	cane	22	L	61B1.1	Ⅱb	×	4	0	1	1	0	0	2	0	0	○	2021-06-25	2020-02-25	CT	25	ー			11.8	527.7	12	2
30	98	F	146	42.9	20.1	2019-11-26	CCS	91	fall from standing position	3	full	cane	1	L	61C3.3	Ⅳb	○	4	0	0	1	1	0	2	0	0	○	2019-12-03	2020-03-16	XP	25	1	S2TITS	L1	15.9	676.5	9CT5	2
31	89	F	151	50.8	22.2797	2019-12-02	CCS	65	fall from standing position	5	full	cane	0	L	61B1.1	Ⅱb	○	3	0	0	1	1	0	1	0	0	○	2020-01-31	2020-07-06	XP	12	ー			10.5	213.1	6	1
32	76	F	151	55	24.1217	2020-01-31	CCS	143	fall from standing position	10	full	full	0	L	61B1.1	Ⅱb	○	4	1	0	0	1	1	1	0	0	○	2020-02-07	2021-03-17	XP	14	ー			34.5	1087	8CT4	1
33	57	M	173	63	21.0498	2020-03-10	CCS	60	fall from standing position	3	full	full	0	L	61B1.1	Ⅱb	×	3	1	0	0	1	1	0	0	0	○		2020-09-30	XP	20	ー			8.3	392.2	7CT3	1
34	79	F	145	55.8	26.5	2020-03-31	CCS	63	fall from standing position	5	full	full	0	L	61B1.1	Ⅱb	○	3	0	0	1	1	0	1	0	0	○	2020-04-07	2021-10-13	XP	19	ー			13.6	614	7CT3	1
35	76	F	155	55.3	23	2020-04-06	CCS	57	fall from standing position	3	full	full	36	L	61B1.1	Ⅱb	○	2	0	0	1	1	0	0	0	0	○	2020-04-13	2021-05-14	XP	20	ー			3.7	364.5	6CT3	1
36	74	M	162	58	22.1	2020-04-21	CCS	57	fall from standing position	3	full	wheelchair	20	L	61B1.1	Ⅱc	×	3	0	0	1	1	0	1	0	0	○	2022-03-23	2020-07-15	CT	20	3	S1,S2TITS,retropubic	R2,Rretropubic1	7.1	433.6	6CT3	3
37	84	F	153	56.2	24	2020-06-02	CCS	86	fall from standing position	15	cane	walker	0	L	61C2.3	Ⅳc	○	3	0	0	1	1	0	1	0	0	○	2020-10-01	2021-09-08	CT	15	ー			12.4	529.5	6CT3	1
38	78	F	150	45	20	2020-06-09	CCS	57	fall from standing position	5	full	full	0	L	61B1.1	Ⅱb	×	3	1	0	0	1	0	1	0	0	○	2022-05-12	2021-05-28	CT	14	1	retropubic	Rretorupubic1	7.4	403.9	7CT3	1
39	81	F	149	53.3	24	2020-10-23	CCS	62	fall from standing position	10	full	full	0	L	61B1.1	Ⅱb	○	4	1	0	0	1	0	2	0	0	○	2022-07-15	2021-11-01	CT	12	ー			9.6	489.8	8CT3	1
40	80	F	148	58.6	26.8	2020-12-14	CCS	64	no trigger	10	cane	wheelchair	0	L	61C3.3	Ⅳb	○	3	0	0	1	1	0	1	0	0	○	2021-06-30	2021-12-15	CT	12	ー			8.9	612.9	6	1
41	46	M	178	65.2	20.6	2020-12-18	CCS	38	fall from standing position	5	full	full	0	L	61B1.1	Ⅱb	×	2	1	0	0	1	0	0	0	0	○	2022-06-11	2021-09-15	CT	12	ー			7.5	284.7	6CT3	1
		78.8049				22.2287
